# Supplementary material for: Assessment of Habitat Suitability for the Invasive Vine Sicyos angulatus Under Current and Future Climate Change Scenarios
Source: Plants (Basel). 2025 Sep 2;14(17):2745. doi: 10.3390/plants14172745 (PMC12430053; doi:10.3390/plants14172745)
Supplement: Supplementary file 1 [file plants-14-02745-s001.zip]

Archive with 1 entries (1 files):
- plants-3729534-supplementary.pdf
